# Supplementary material for: Neuropsychological Learning Deficits as Predictors of Treatment Outcome in Patients with Eating Disorders
Source: Nutrients. 2021 Jun 23;13(7):2145. doi: 10.3390/nu13072145 (PMC8308216; doi:10.3390/nu13072145)
Supplement: Supplementary file 1 [file nutrients-13-02145-s001.zip]

Archive with 1 entries (1 files):
- nutrients-1211452-supplementary.pdf
